# Supplementary material for: The Potential of Virgin Olive Oil from cv. Chondrolia Chalkidikis and Chalkidiki (Greece) to Bear Health Claims according to the European Legislation
Source: Molecules. 2021 May 26;26(11):3184. doi: 10.3390/molecules26113184 (PMC8199220; doi:10.3390/molecules26113184)
Supplement: Supplementary file 1 [file molecules-26-03184-s001.zip]

Archive with 1 entries (1 files):
- molecules-1217042-supplementary.pdf
